# Supplementary material for: Justified Concern or Exaggerated Fear: The Risk of Anaphylaxis in Percutaneous Treatment of Cystic Echinococcosis—A Systematic Literature Review
Source: PLoS Negl Trop Dis. 2011 Jun 14;5(6):e1154. doi: 10.1371/journal.pntd.0001154 (PMC3114754; doi:10.1371/journal.pntd.0001154)
Supplement: Table S1 — Percutaneous treatment of liver hydatid cysts. (XLS) [file pntd.0001154.s001.xls]

## Sheet: Table 1
Table S1. Percutaneous treatment of liver hydatid cysts
Authors	Year of publication	Journal	No. of percutaneous treated liver cysts	No. of puncture procedures	No. of reversible complications	No. of lethal complications
Fornage et al.	1983	J Radiol	1	1
Claudon et al.	1984	J Radiol	2	2
Livraghi et al.	1985	J Clin Ultrasound	1	1
Mueller et al.	1985	Radiology	1	1
Ben Amor et al.	1986	Ann Parasitol Hum Comp	2	2	1
Bret et al.	1988	Radiology	13	13	2
Hira et al.	1988	Lancet	5	5
Agarwal et al.	1989	Acta Cytol	1	1	1
Pogacnik et al.	1990	Acta Cytol	5	5
Kapila et al.	1990	Diagn Cytopathol	3	3
Khuroo et al.	1991	Radiology	21	21	4	1
Acunas et al.	1992	Radiology	15	15	2
Giorgio et al.	1992	Radiology	14	16	3
Vishnevskii et al.	1992	Khirurgiia (Mosk)	4	4		1
Gori et al.	1993	Acta Cytol	4	4
Khuroo et al.	1993	Gastroenterology	22	22	8
Simonetti et al.	1993	Cardiovasc Intervent Radiol	5	5	2
Bastid et al.	1994	Dig Dis Sci	14	14	1
Das et al.	1995	Diagn Cytopathol	6	6
Stoianov et al.	1995	Khirurgiia (Sofiia)	1	1	1
Saremi et al.	1995	AJR Am J Roentgenol	32	32	7
Salama et al.	1995	Clin Infect Dis	54	54
Akhan et al.	1996	Radiology	57	58	3
Erzurumlu et al.	1996	Eur Surg Res	2	2
Dilsiz et al.	1997	Pediatric Radiol	14	14
Khuroo et al.	1997	N Engl J Med	25	25	8
Stefaniak et al.	1997	Acta Tropica	25	25
Filice et al.	1997	Acta Trop	231	231	4
Anadol et al.	1998	Pediatr Pulmonol	4	4	1
Mikic et al.	1998	Vojnosanit Pregl	12	12	3
Salama et al.	1998	J Clin Ultrasound	510	522	34
Tan et al.	1998	Int Surg	46	46	4
Campatelli et al.	1999	Ital J Gastroenterol Hepatol	10	10	no data
Firpi et al.	1999	P R Health Sci J	1	1
Men et al.	1999	AJR Am J Roentgenol	168	168	32	1
Singh et al.	1999	Indian J Pathol Microbiol	4	4
Üstünsöz et al.	1999	AJR Am J Roentgenol	106	106	14
Üstünsöz et al.	1999	Arch Gynecol Obstet	1	1
Peláez et al.	1999	Bol Chil Parasitol	60	60	4
Grigorov et al.	2000	Khirurgiia (Sofiia)	11	11
Haddad et al.	2000	Cardiovasc Intervent Radiol	9	9	11
Kabaalioglu et al.	2000	Pediatr Surg Int	14	14	2
Odev et al.	2000	J Clin Ultrasound	84	84	16
Pelaez et al.	2000	Acta Trop	55	55	3
Bosanac et al.	2000	Clin Radiol	55	55	5
Brunetti et al.	2001	Lancet	3	3
Haddad et al.	2001	Clin Imaging	9	9	1
Örmeci et al.	2001	Am J Gastr	98	98	1
Sayek et al.	2001	World J Surg	79	79	20
Sinha et al.	2001	Jsls	14	30
Aygün et al.	2001	Can J Surg	83	83	3
Dede et al.	2002	J Reprod med	1	1
Natarajan et al.	2002	Indian J Gastroenterol	1	1
Duta et al.	2002	Chirurgia (Bucur)	63	63	2
Gavrilin et al.	2002	Khirurgiia	31	31	20	1
Dwivedi et al.	2002	J Assoc Physicians India	39	39	4
Polat et al.	2002	HPB (Oxford)	120	120	7
Rajagopal et al.	2002	J Clin Ultrasound	1	1
Schipper et al.	2002	Gut	12	12	20
Sinan et al.	2002	Med Princ Pract.	11	11
Sodhani et al.	2002	Acta Cytol	1	1
Brigic et al.	2003	Med Arh	3	3
Zerem et al.	2003	Med Arh	72	72	27
Etlik et al.	2004	Acta Radiol	45	45	1
Gabal et al.	2005	Cardiovasc Intervent Radiol	6	6	1
Bastid et al.	2005	Gastroenterol Clin Biol	1	1
Goktay et al.	2005	J Vasc Interv Radiol	51	51	no data
Yagci et al.	2005	World J Surg	140	140	3
Örmeci et al.	2005	Int Urol Nephrol	1	1
Paksoy et al.	2005	Am J Roentgenol	109	109	10
Kabaalioglu et al.	2006	Eur J Radiol	77	77	11
Battyany et al.	2006	World J Gastroenterol	1	1
Yilmaz et al.	2006	Int J Urol	99	99
Zerem et al.	2006	Surg Endosc	95	95	24
Men et al.	2006	Surg Endosc	13	13	6
Iyilikci et al.	2006	Arch Gynecol Obstet	1	1
Sakaguchi et al.	2007	Parasitol Int	2	2
Üstünsöz et al.	2008	Arch Gynecol Obstet	6	6	1
Fisichella et al.	2008	J Gastrointest Surg	1	1
Loutfi et al.	2008	J Med Liban	1	1	1
Giorgio et al.	2009	AJR Am J Roentgenol	210	387	5	1
Aribas et al.	2009	Cardiovasc Intervent Radiol	1	1
Park et al.	2009	Yonsei Med J	1	1	1
Total			3232	3440	345	5
