# Supplementary material for: Justified Concern or Exaggerated Fear: The Risk of Anaphylaxis in Percutaneous Treatment of Cystic Echinococcosis—A Systematic Literature Review
Source: PLoS Negl Trop Dis. 2011 Jun 14;5(6):e1154. doi: 10.1371/journal.pntd.0001154 (PMC3114754; doi:10.1371/journal.pntd.0001154)
Supplement: Table S2 — Percutaneous treatment of extra-hepatic hydatid cysts. (XLS) [file pntd.0001154.s002.xls]

## Sheet: Table 3
Table S3. Percutaneous treatment of extra-hepatic hydatid cysts
Author	Year of publication	Journal	No. of percutaneous treated cysts	No. of puncture procedures	Thorax / Lung	Kidney	Spleen	Muscle	Soft tissue	Spine	Peritoneal	Breast	Thyroid	Pancreas	Retroperitoneum	Mediastium	Parotid	Adrenal gland	Retroorbital	No. of reversible complications	No. of lethal complications
Mc Corkell et al.	1984	AJR Am J Roentgenol	3	4	3
Livraghi et al.	1985	J Clin Ultrasound	1	1		1
Hira et al.	1988	Lancet	6	6	1			1			3	1
Ascoli et al.	1990	Diagn Cytopathol	2	2					2
Goffette et al.	1990	J Belge Radiol	1	1	1															1
Kapila et al.	1990	Diagn Cytopathol	2	2				1							1
Ingram et al.	1991	Diagn Cytopathol	1	1	1
Karawi et al.	1991	Thorax	1	1	1
Mittal et al.	1993	Indian J Pathol Microbiol	1	1				1
Akhan et al.	1994	Cardiovasc Intervent Radiol	11	11	11															3
Sagin et al.	1994	Acta Cytol	1	1								1
Das et al.	1995	Diagn Cytopathol	2	8	1											1
Baijal et al.	1995	J Urol	2	2		2														no data
Goel et al.	1995	Br J Urol	4	4		4														1
Kabaalioglu et al.	1996	Eur Radiol	1	1		1														1
Mawhorter et al.	1997	Chest	1	1	1
Akhan et al.	1998	Abdom Imaging	5	5		5														1
Akhan et al.	1998	Am J Ophthalmol	1	1															1
Fava et al.	1999	Pathologica	1	1		1
Nepka et al.	1999	Acta Cytol	1	1				1
Singh et al.	1999	Indian J Pathol Microbiol.	1	5	1
Valverde et al.	1999	Rev Med Chil	2	2					1				1
Yattoo et al.	1999	J Gastr Hepatol	1	1										1
Sinha et al.	2001	JSLS	2	2		1								1
Gurkan et al.	2001	Scand J Infect Dis	1	1	1
Handa et al.	2001	Acta Cytol	1	1	1
Mikic et al.	2001	Vojnosanit Pregl	1	1		1
Das et al.	2002	J Indian Med Assoc.	1	1								1
Akhan et al.	2002	Eur Radiol	1	1													1
Giordano et al.	2002	Minerva Chirurgica	1	1				1
Melis et al.	2002	ANZ J Chir	1	1				1
Sodhani et al.	2002	Acta Cytol	2	3								1	1
Örmeci et al.	2002	Dig Dis Sci	10	10			10													1
Geramizadeh et al.	2003	Acta Cytol	1	1								1
Gokce et al.	2003	Thyroid	1	1									1
Rauhofer et al.	2003	Thyroid	1	2									1
Khazim et al.	2003	Clin Neurol Neurosurg	7	7						7
Saenz-Santamaria et al.	2003	Acta Cytol	5	5					5
Zerem et al.	2003	Med Arh	12	12		7	5
Etlik et al.	2004	Acta Radiol	7	7			6							1
Gabal et al.	2005	Cardiovasc Intervent Radiol	11	17	5	1	2				2				1					1
Zerem et al.	2005	Bosn J Basic Med Sci	10	10			10													x*
Örmeci et al.	2005	Int Urol Nephrol	2	3		2
Men et al.	2006	Surg Endosc	2	15		2
Örmeci et al.	2007	Int J Infect Dis	5	5				5
Akhan et al.	2009	Cardiovasc Intervent Radiol	1	1														1
Aribas et al.	2009	Cardiovasc Intervent Radiol	1	1	1
Avcu et al.	2009	Diagn Intervent Radiol	2	2					1				1
Bilgic et al.	2009	Eur Spine J	1	1				1
Total			142	175	29	28	33	12	9	7	5	5	5	3	2	1	1	1	1	9	0
* "no complications were observed except…fever and urticaria", no figures given (Zerem et al., 2005)
